# Supplementary material for: Accurate autocorrelation modeling substantially improves fMRI reliability
Source: Nat Commun. 2019 Mar 21;10:1220. doi: 10.1038/s41467-019-09230-w (PMC6428826; doi:10.1038/s41467-019-09230-w)
Supplement: Supplementary file 2 — Supplementary Data [file 41467_2019_9230_MOESM2_ESM.xlsx]

## Sheet: Sheet1
No	Group model	Pre-whitening	Dataset	Assumed design	Null data	Avg. % of brain that is significant
1	summary statistic	AFNI	REST: FCP Beijing (TR=2s)	boxcar28	1	0.0123
2	summary statistic	AFNI	REST: FCP Cambridge (TR=3s)	boxcar12	1	0.0129
3	summary statistic	AFNI	REST: NKI (TR=1.4s)	boxcar36	1	0.0077
4	summary statistic	AFNI	REST: CRIC (TR=2s)	boxcar28	1	0.0059
5	summary statistic	AFNI	REST: neuRosim simulated (TR=2s)	boxcar24	1	0.0018
6	summary statistic	AFNI	TASK: NKI checkerboard (TR=1.4s)	boxcar14	1	0.0084
7	summary statistic	AFNI	TASK: NKI checkerboard (TR=1.4s)	boxcar18	1	0.0101
8	summary statistic	AFNI	TASK: NKI checkerboard (TR=1.4s)	boxcar20	0	0.0714
9	summary statistic	AFNI	TASK: NKI checkerboard (TR=1.4s)	boxcar22	1	0.0578
10	summary statistic	AFNI	TASK: NKI checkerboard (TR=1.4s)	boxcar24	1	0.0073
11	summary statistic	AFNI	TASK: NKI checkerboard (TR=1.4s)	boxcar32	1	0.0032
12	summary statistic	AFNI	TASK: NKI checkerboard (TR=0.645s)	boxcar14	1	0.0031
13	summary statistic	AFNI	TASK: NKI checkerboard (TR=0.645s)	boxcar16	1	0.0104
14	summary statistic	AFNI	TASK: NKI checkerboard (TR=0.645s)	boxcar18	1	0.006
15	summary statistic	AFNI	TASK: NKI checkerboard (TR=0.645s)	boxcar20	0	0.1025
16	summary statistic	AFNI	TASK: NKI checkerboard (TR=0.645s)	boxcar22	1	0.1218
17	summary statistic	AFNI	TASK: NKI checkerboard (TR=0.645s)	boxcar30	1	0.0079
18	summary statistic	AFNI	TASK: NKI checkerboard (TR=0.645s)	boxcar32	1	0.0401
19	summary statistic	AFNI	TASK: NKI checkerboard (TR=0.645s)	boxcar34	1	0.0436
20	summary statistic	AFNI	TASK: NKI checkerboard (TR=0.645s)	boxcar36	1	0.0181
21	summary statistic	AFNI	TASK: BMMR checkerboard (TR=3s)	boxcar12	0	0.7477
22	summary statistic	AFNI	TASK: BMMR checkerboard (TR=3s)	boxcar14	1	0.2352
23	summary statistic	AFNI	TASK: BMMR checkerboard (TR=3s)	boxcar16	1	0.0593
24	summary statistic	AFNI	TASK: BMMR checkerboard (TR=3s)	boxcar18	1	0.302
25	summary statistic	AFNI	TASK: BMMR checkerboard (TR=3s)	boxcar22	1	0.011
26	summary statistic	AFNI	TASK: BMMR checkerboard (TR=3s)	boxcar28	1	0.1809
27	summary statistic	AFNI	TASK: BMMR checkerboard (TR=3s)	boxcar36	1	0.7051
28	summary statistic	AFNI	TASK: BMMR checkerboard (TR=3s)	boxcar38	1	0.0454
29	summary statistic	AFNI	TASK: CamCAN sensorimotor (TR=1.97s)	event1	0	0.2005
30	summary statistic	FSL	REST: FCP Beijing (TR=2s)	boxcar18	1	0.0131
31	summary statistic	FSL	REST: FCP Beijing (TR=2s)	boxcar28	1	0.0303
32	summary statistic	FSL	REST: FCP Cambridge (TR=3s)	boxcar12	1	0.009
33	summary statistic	FSL	TASK: NKI checkerboard (TR=1.4s)	boxcar14	1	0.0149
34	summary statistic	FSL	TASK: NKI checkerboard (TR=1.4s)	boxcar18	1	0.0219
35	summary statistic	FSL	TASK: NKI checkerboard (TR=1.4s)	boxcar20	0	0.0752
36	summary statistic	FSL	TASK: NKI checkerboard (TR=1.4s)	boxcar22	1	0.0801
37	summary statistic	FSL	TASK: NKI checkerboard (TR=1.4s)	boxcar24	1	0.0451
38	summary statistic	FSL	TASK: NKI checkerboard (TR=1.4s)	boxcar26	1	0.0075
39	summary statistic	FSL	TASK: NKI checkerboard (TR=1.4s)	boxcar32	1	0.0029
40	summary statistic	FSL	TASK: NKI checkerboard (TR=0.645s)	boxcar20	0	0.0907
41	summary statistic	FSL	TASK: NKI checkerboard (TR=0.645s)	boxcar22	1	0.0968
42	summary statistic	FSL	TASK: NKI checkerboard (TR=0.645s)	boxcar32	1	0.0242
43	summary statistic	FSL	TASK: NKI checkerboard (TR=0.645s)	boxcar34	1	0.0187
44	summary statistic	FSL	TASK: BMMR checkerboard (TR=3s)	boxcar12	0	0.6242
45	summary statistic	FSL	TASK: BMMR checkerboard (TR=3s)	boxcar14	1	0.0962
46	summary statistic	FSL	TASK: BMMR checkerboard (TR=3s)	boxcar18	1	0.0624
47	summary statistic	FSL	TASK: BMMR checkerboard (TR=3s)	boxcar36	1	0.3795
48	summary statistic	FSL	TASK: CamCAN sensorimotor (TR=1.97s)	event1	0	0.3542
49	summary statistic	SPM	REST: FCP Beijing (TR=2s)	boxcar18	1	0.016
50	summary statistic	SPM	REST: FCP Beijing (TR=2s)	boxcar28	1	0.0144
51	summary statistic	SPM	REST: FCP Beijing (TR=2s)	boxcar30	1	0.0034
52	summary statistic	SPM	REST: FCP Cambridge (TR=3s)	boxcar12	1	0.0141
53	summary statistic	SPM	REST: NKI (TR=1.4s)	boxcar36	1	0.0085
54	summary statistic	SPM	TASK: NKI checkerboard (TR=1.4s)	boxcar14	1	0.0046
55	summary statistic	SPM	TASK: NKI checkerboard (TR=1.4s)	boxcar18	1	0.02
56	summary statistic	SPM	TASK: NKI checkerboard (TR=1.4s)	boxcar20	0	0.0834
57	summary statistic	SPM	TASK: NKI checkerboard (TR=1.4s)	boxcar22	1	0.092
58	summary statistic	SPM	TASK: NKI checkerboard (TR=1.4s)	boxcar24	1	0.0284
59	summary statistic	SPM	TASK: NKI checkerboard (TR=1.4s)	boxcar32	1	0.0027
60	summary statistic	SPM	TASK: NKI checkerboard (TR=1.4s)	boxcar34	1	0.0022
61	summary statistic	SPM	TASK: NKI checkerboard (TR=0.645s)	boxcar18	1	0.0062
62	summary statistic	SPM	TASK: NKI checkerboard (TR=0.645s)	boxcar20	0	0.1123
63	summary statistic	SPM	TASK: NKI checkerboard (TR=0.645s)	boxcar22	1	0.1221
64	summary statistic	SPM	TASK: NKI checkerboard (TR=0.645s)	boxcar32	1	0.0203
65	summary statistic	SPM	TASK: NKI checkerboard (TR=0.645s)	boxcar34	1	0.0253
66	summary statistic	SPM	TASK: BMMR checkerboard (TR=3s)	boxcar12	0	0.6679
67	summary statistic	SPM	TASK: BMMR checkerboard (TR=3s)	boxcar14	1	0.18
68	summary statistic	SPM	TASK: BMMR checkerboard (TR=3s)	boxcar18	1	0.048
69	summary statistic	SPM	TASK: BMMR checkerboard (TR=3s)	boxcar36	1	0.5894
70	summary statistic	SPM	TASK: BMMR checkerboard (TR=3s)	boxcar38	1	0.0409
71	summary statistic	SPM	TASK: CamCAN sensorimotor (TR=1.97s)	event1	0	0.2148
72	summary statistic	SPM_FAST	REST: FCP Beijing (TR=2s)	boxcar18	1	0.0111
73	summary statistic	SPM_FAST	REST: FCP Beijing (TR=2s)	boxcar28	1	0.0105
74	summary statistic	SPM_FAST	REST: FCP Cambridge (TR=3s)	boxcar12	1	0.0127
75	summary statistic	SPM_FAST	REST: NKI (TR=1.4s)	boxcar36	1	0.0054
76	summary statistic	SPM_FAST	TASK: NKI checkerboard (TR=1.4s)	boxcar14	1	0.0079
77	summary statistic	SPM_FAST	TASK: NKI checkerboard (TR=1.4s)	boxcar18	1	0.0182
78	summary statistic	SPM_FAST	TASK: NKI checkerboard (TR=1.4s)	boxcar20	0	0.0788
79	summary statistic	SPM_FAST	TASK: NKI checkerboard (TR=1.4s)	boxcar22	1	0.0758
80	summary statistic	SPM_FAST	TASK: NKI checkerboard (TR=1.4s)	boxcar32	1	0.0067
81	summary statistic	SPM_FAST	TASK: NKI checkerboard (TR=0.645s)	boxcar18	1	0.0127
82	summary statistic	SPM_FAST	TASK: NKI checkerboard (TR=0.645s)	boxcar20	0	0.0992
83	summary statistic	SPM_FAST	TASK: NKI checkerboard (TR=0.645s)	boxcar22	1	0.1044
84	summary statistic	SPM_FAST	TASK: NKI checkerboard (TR=0.645s)	boxcar32	1	0.0121
85	summary statistic	SPM_FAST	TASK: BMMR checkerboard (TR=3s)	boxcar12	0	0.6731
86	summary statistic	SPM_FAST	TASK: BMMR checkerboard (TR=3s)	boxcar18	1	0.075
87	summary statistic	SPM_FAST	TASK: BMMR checkerboard (TR=3s)	boxcar36	1	0.5679
88	summary statistic	SPM_FAST	TASK: BMMR checkerboard (TR=3s)	boxcar38	1	0.3948
89	summary statistic	SPM_FAST	TASK: CamCAN sensorimotor (TR=1.97s)	event1	0	0.2232
90	mixed effects	AFNI	REST: FCP Beijing (TR=2s)	boxcar18	1	0.0044
91	mixed effects	AFNI	REST: FCP Beijing (TR=2s)	boxcar28	1	0.0052
92	mixed effects	AFNI	REST: FCP Beijing (TR=2s)	boxcar30	1	0.0006
93	mixed effects	AFNI	REST: FCP Cambridge (TR=3s)	boxcar12	1	0.0077
94	mixed effects	AFNI	REST: FCP Cambridge (TR=3s)	boxcar40	1	0.008
95	mixed effects	AFNI	REST: NKI (TR=1.4s)	boxcar16	1	0.0022
96	mixed effects	AFNI	REST: NKI (TR=1.4s)	boxcar36	1	0.0169
97	mixed effects	AFNI	REST: NKI (TR=1.4s)	boxcar38	1	0.0008
98	mixed effects	AFNI	REST: NKI (TR=0.645s)	boxcar22	1	0.0005
99	mixed effects	AFNI	REST: NKI (TR=0.645s)	boxcar24	1	0.0007
100	mixed effects	AFNI	REST: CRIC (TR=2s)	boxcar28	1	0.0144
101	mixed effects	AFNI	REST: CRIC (TR=2s)	boxcar34	1	0.007
102	mixed effects	AFNI	REST: CRIC (TR=2s)	boxcar36	1	0.0035
103	mixed effects	AFNI	REST: neuRosim simulated (TR=2s)	boxcar24	1	0.0006
104	mixed effects	AFNI	TASK: NKI checkerboard (TR=1.4s)	boxcar10	1	0.0005
105	mixed effects	AFNI	TASK: NKI checkerboard (TR=1.4s)	boxcar14	1	0.0015
106	mixed effects	AFNI	TASK: NKI checkerboard (TR=1.4s)	boxcar16	1	0.0005
107	mixed effects	AFNI	TASK: NKI checkerboard (TR=1.4s)	boxcar18	1	0.0178
108	mixed effects	AFNI	TASK: NKI checkerboard (TR=1.4s)	boxcar20	0	0.0714
109	mixed effects	AFNI	TASK: NKI checkerboard (TR=1.4s)	boxcar22	1	0.0623
110	mixed effects	AFNI	TASK: NKI checkerboard (TR=1.4s)	boxcar24	1	0.0084
111	mixed effects	AFNI	TASK: NKI checkerboard (TR=1.4s)	boxcar26	1	0.0111
112	mixed effects	AFNI	TASK: NKI checkerboard (TR=1.4s)	boxcar28	1	0.0012
113	mixed effects	AFNI	TASK: NKI checkerboard (TR=1.4s)	boxcar30	1	0.001
114	mixed effects	AFNI	TASK: NKI checkerboard (TR=1.4s)	boxcar32	1	0.0118
115	mixed effects	AFNI	TASK: NKI checkerboard (TR=0.645s)	boxcar14	1	0.0027
116	mixed effects	AFNI	TASK: NKI checkerboard (TR=0.645s)	boxcar16	1	0.0156
117	mixed effects	AFNI	TASK: NKI checkerboard (TR=0.645s)	boxcar18	1	0.0099
118	mixed effects	AFNI	TASK: NKI checkerboard (TR=0.645s)	boxcar20	0	0.0962
119	mixed effects	AFNI	TASK: NKI checkerboard (TR=0.645s)	boxcar22	1	0.1334
120	mixed effects	AFNI	TASK: NKI checkerboard (TR=0.645s)	boxcar24	1	0.0063
121	mixed effects	AFNI	TASK: NKI checkerboard (TR=0.645s)	boxcar26	1	0.0099
122	mixed effects	AFNI	TASK: NKI checkerboard (TR=0.645s)	boxcar30	1	0.0048
123	mixed effects	AFNI	TASK: NKI checkerboard (TR=0.645s)	boxcar32	1	0.0485
124	mixed effects	AFNI	TASK: NKI checkerboard (TR=0.645s)	boxcar34	1	0.0384
125	mixed effects	AFNI	TASK: NKI checkerboard (TR=0.645s)	boxcar36	1	0.0128
126	mixed effects	AFNI	TASK: NKI checkerboard (TR=0.645s)	boxcar38	1	0.0019
127	mixed effects	AFNI	TASK: NKI checkerboard (TR=0.645s)	boxcar40	1	0.0008
128	mixed effects	AFNI	TASK: BMMR checkerboard (TR=3s)	boxcar12	0	0.7579
129	mixed effects	AFNI	TASK: BMMR checkerboard (TR=3s)	boxcar14	1	0.1381
130	mixed effects	AFNI	TASK: BMMR checkerboard (TR=3s)	boxcar16	1	0.016
131	mixed effects	AFNI	TASK: BMMR checkerboard (TR=3s)	boxcar18	1	0.1753
132	mixed effects	AFNI	TASK: BMMR checkerboard (TR=3s)	boxcar28	1	0.1241
133	mixed effects	AFNI	TASK: BMMR checkerboard (TR=3s)	boxcar36	1	0.6841
134	mixed effects	AFNI	TASK: BMMR checkerboard (TR=3s)	boxcar38	1	0.0728
135	mixed effects	AFNI	TASK: CRIC checkerboard (TR=2s)	boxcar22	1	0.0176
136	mixed effects	AFNI	TASK: CRIC checkerboard (TR=2s)	boxcar26	1	0.0082
137	mixed effects	AFNI	TASK: CRIC checkerboard (TR=2s)	boxcar34	1	0.0087
138	mixed effects	AFNI	TASK: CRIC checkerboard (TR=2s)	boxcar36	1	0.0038
139	mixed effects	AFNI	TASK: CamCAN sensorimotor (TR=1.97s)	boxcar40	1	0.0017
140	mixed effects	AFNI	TASK: CamCAN sensorimotor (TR=1.97s)	event1	0	0.197
141	mixed effects	FSL	REST: FCP Beijing (TR=2s)	boxcar18	1	0.0084
142	mixed effects	FSL	REST: FCP Beijing (TR=2s)	boxcar28	1	0.0179
143	mixed effects	FSL	REST: FCP Cambridge (TR=3s)	boxcar12	1	0.0041
144	mixed effects	FSL	REST: FCP Cambridge (TR=3s)	boxcar40	1	0.0011
145	mixed effects	FSL	REST: NKI (TR=1.4s)	boxcar16	1	0.0018
146	mixed effects	FSL	REST: NKI (TR=1.4s)	boxcar36	1	0.0058
147	mixed effects	FSL	REST: NKI (TR=0.645s)	boxcar12	1	0.0005
148	mixed effects	FSL	REST: CRIC (TR=2s)	boxcar28	1	0.0025
149	mixed effects	FSL	TASK: NKI checkerboard (TR=1.4s)	boxcar10	1	0.0005
150	mixed effects	FSL	TASK: NKI checkerboard (TR=1.4s)	boxcar14	1	0.0104
151	mixed effects	FSL	TASK: NKI checkerboard (TR=1.4s)	boxcar18	1	0.0213
152	mixed effects	FSL	TASK: NKI checkerboard (TR=1.4s)	boxcar20	0	0.0745
153	mixed effects	FSL	TASK: NKI checkerboard (TR=1.4s)	boxcar22	1	0.0775
154	mixed effects	FSL	TASK: NKI checkerboard (TR=1.4s)	boxcar24	1	0.0362
155	mixed effects	FSL	TASK: NKI checkerboard (TR=1.4s)	boxcar26	1	0.0051
156	mixed effects	FSL	TASK: NKI checkerboard (TR=1.4s)	boxcar32	1	0.0035
157	mixed effects	FSL	TASK: NKI checkerboard (TR=1.4s)	boxcar34	1	0.0021
158	mixed effects	FSL	TASK: NKI checkerboard (TR=1.4s)	boxcar36	1	0.0021
159	mixed effects	FSL	TASK: NKI checkerboard (TR=1.4s)	boxcar38	1	0.0013
160	mixed effects	FSL	TASK: NKI checkerboard (TR=0.645s)	boxcar16	1	0.002
161	mixed effects	FSL	TASK: NKI checkerboard (TR=0.645s)	boxcar18	1	0.0017
162	mixed effects	FSL	TASK: NKI checkerboard (TR=0.645s)	boxcar20	0	0.087
163	mixed effects	FSL	TASK: NKI checkerboard (TR=0.645s)	boxcar22	1	0.0966
164	mixed effects	FSL	TASK: NKI checkerboard (TR=0.645s)	boxcar26	1	0.0032
165	mixed effects	FSL	TASK: NKI checkerboard (TR=0.645s)	boxcar30	1	0.0006
166	mixed effects	FSL	TASK: NKI checkerboard (TR=0.645s)	boxcar32	1	0.0225
167	mixed effects	FSL	TASK: NKI checkerboard (TR=0.645s)	boxcar34	1	0.0151
168	mixed effects	FSL	TASK: BMMR checkerboard (TR=3s)	boxcar12	0	0.6265
169	mixed effects	FSL	TASK: BMMR checkerboard (TR=3s)	boxcar14	1	0.0796
170	mixed effects	FSL	TASK: BMMR checkerboard (TR=3s)	boxcar18	1	0.0317
171	mixed effects	FSL	TASK: BMMR checkerboard (TR=3s)	boxcar36	1	0.2914
172	mixed effects	FSL	TASK: CamCAN sensorimotor (TR=1.97s)	event1	0	0.3596
173	mixed effects	SPM	REST: FCP Beijing (TR=2s)	boxcar14	1	0.0006
174	mixed effects	SPM	REST: FCP Beijing (TR=2s)	boxcar16	1	0.0006
175	mixed effects	SPM	REST: FCP Beijing (TR=2s)	boxcar18	1	0.0102
176	mixed effects	SPM	REST: FCP Beijing (TR=2s)	boxcar26	1	0.0007
177	mixed effects	SPM	REST: FCP Beijing (TR=2s)	boxcar28	1	0.0077
178	mixed effects	SPM	REST: FCP Beijing (TR=2s)	boxcar30	1	0.0021
179	mixed effects	SPM	REST: FCP Cambridge (TR=3s)	boxcar12	1	0.0093
180	mixed effects	SPM	REST: FCP Cambridge (TR=3s)	boxcar30	1	0.0007
181	mixed effects	SPM	REST: FCP Cambridge (TR=3s)	boxcar40	1	0.0033
182	mixed effects	SPM	REST: NKI (TR=1.4s)	boxcar16	1	0.0007
183	mixed effects	SPM	REST: NKI (TR=1.4s)	boxcar36	1	0.0097
184	mixed effects	SPM	REST: NKI (TR=0.645s)	boxcar12	1	0.0007
185	mixed effects	SPM	REST: CRIC (TR=2s)	boxcar28	1	0.0027
186	mixed effects	SPM	REST: CRIC (TR=2s)	boxcar34	1	0.0041
187	mixed effects	SPM	REST: neuRosim simulated (TR=2s)	boxcar24	1	0.0006
188	mixed effects	SPM	TASK: NKI checkerboard (TR=1.4s)	boxcar14	1	0.0005
189	mixed effects	SPM	TASK: NKI checkerboard (TR=1.4s)	boxcar18	1	0.0223
190	mixed effects	SPM	TASK: NKI checkerboard (TR=1.4s)	boxcar20	0	0.084
191	mixed effects	SPM	TASK: NKI checkerboard (TR=1.4s)	boxcar22	1	0.0959
192	mixed effects	SPM	TASK: NKI checkerboard (TR=1.4s)	boxcar24	1	0.0315
193	mixed effects	SPM	TASK: NKI checkerboard (TR=1.4s)	boxcar26	1	0.0011
194	mixed effects	SPM	TASK: NKI checkerboard (TR=1.4s)	boxcar32	1	0.0034
195	mixed effects	SPM	TASK: NKI checkerboard (TR=1.4s)	boxcar34	1	0.0013
196	mixed effects	SPM	TASK: NKI checkerboard (TR=0.645s)	boxcar18	1	0.0057
197	mixed effects	SPM	TASK: NKI checkerboard (TR=0.645s)	boxcar20	0	0.1115
198	mixed effects	SPM	TASK: NKI checkerboard (TR=0.645s)	boxcar22	1	0.1241
199	mixed effects	SPM	TASK: NKI checkerboard (TR=0.645s)	boxcar32	1	0.0243
200	mixed effects	SPM	TASK: NKI checkerboard (TR=0.645s)	boxcar34	1	0.0224
201	mixed effects	SPM	TASK: BMMR checkerboard (TR=3s)	boxcar12	0	0.6767
202	mixed effects	SPM	TASK: BMMR checkerboard (TR=3s)	boxcar14	1	0.1219
203	mixed effects	SPM	TASK: BMMR checkerboard (TR=3s)	boxcar18	1	0.0131
204	mixed effects	SPM	TASK: BMMR checkerboard (TR=3s)	boxcar36	1	0.5611
205	mixed effects	SPM	TASK: BMMR checkerboard (TR=3s)	boxcar38	1	0.0918
206	mixed effects	SPM	TASK: CamCAN sensorimotor (TR=1.97s)	event1	0	0.2307
207	mixed effects	SPM_FAST	REST: FCP Beijing (TR=2s)	boxcar14	1	0.001
208	mixed effects	SPM_FAST	REST: FCP Beijing (TR=2s)	boxcar16	1	0.0008
209	mixed effects	SPM_FAST	REST: FCP Beijing (TR=2s)	boxcar18	1	0.0055
210	mixed effects	SPM_FAST	REST: FCP Beijing (TR=2s)	boxcar28	1	0.0034
211	mixed effects	SPM_FAST	REST: FCP Beijing (TR=2s)	boxcar30	1	0.0007
212	mixed effects	SPM_FAST	REST: FCP Beijing (TR=2s)	boxcar38	1	0.0013
213	mixed effects	SPM_FAST	REST: FCP Cambridge (TR=3s)	boxcar12	1	0.01
214	mixed effects	SPM_FAST	REST: FCP Cambridge (TR=3s)	boxcar40	1	0.0051
215	mixed effects	SPM_FAST	REST: NKI (TR=1.4s)	boxcar36	1	0.0067
216	mixed effects	SPM_FAST	REST: neuRosim simulated (TR=2s)	boxcar24	1	0.0006
217	mixed effects	SPM_FAST	TASK: NKI checkerboard (TR=1.4s)	boxcar14	1	0.002
218	mixed effects	SPM_FAST	TASK: NKI checkerboard (TR=1.4s)	boxcar18	1	0.02
219	mixed effects	SPM_FAST	TASK: NKI checkerboard (TR=1.4s)	boxcar20	0	0.0774
220	mixed effects	SPM_FAST	TASK: NKI checkerboard (TR=1.4s)	boxcar22	1	0.0756
221	mixed effects	SPM_FAST	TASK: NKI checkerboard (TR=1.4s)	boxcar24	1	0.002
222	mixed effects	SPM_FAST	TASK: NKI checkerboard (TR=1.4s)	boxcar26	1	0.002
223	mixed effects	SPM_FAST	TASK: NKI checkerboard (TR=1.4s)	boxcar32	1	0.0118
224	mixed effects	SPM_FAST	TASK: NKI checkerboard (TR=1.4s)	boxcar34	1	0.0011
225	mixed effects	SPM_FAST	TASK: NKI checkerboard (TR=0.645s)	boxcar18	1	0.0106
226	mixed effects	SPM_FAST	TASK: NKI checkerboard (TR=0.645s)	boxcar20	0	0.0994
227	mixed effects	SPM_FAST	TASK: NKI checkerboard (TR=0.645s)	boxcar22	1	0.1066
228	mixed effects	SPM_FAST	TASK: NKI checkerboard (TR=0.645s)	boxcar26	1	0.0052
229	mixed effects	SPM_FAST	TASK: NKI checkerboard (TR=0.645s)	boxcar32	1	0.0271
230	mixed effects	SPM_FAST	TASK: NKI checkerboard (TR=0.645s)	boxcar34	1	0.0107
231	mixed effects	SPM_FAST	TASK: BMMR checkerboard (TR=3s)	boxcar12	0	0.6819
232	mixed effects	SPM_FAST	TASK: BMMR checkerboard (TR=3s)	boxcar14	1	0.0208
233	mixed effects	SPM_FAST	TASK: BMMR checkerboard (TR=3s)	boxcar18	1	0.0459
234	mixed effects	SPM_FAST	TASK: BMMR checkerboard (TR=3s)	boxcar36	1	0.5034
235	mixed effects	SPM_FAST	TASK: BMMR checkerboard (TR=3s)	boxcar38	1	0.3656
236	mixed effects	SPM_FAST	TASK: CamCAN sensorimotor (TR=1.97s)	event1	0	0.233
